# Supplementary material for: (1S,3R)-3-Ammonio­cyclo­hexa­necarboxyl­ate
Source: Acta Crystallogr Sect E Struct Rep Online. 2008 Sep 13;64(Pt 10):o1912. doi: 10.1107/S1600536808028080 (PMC2959423; doi:10.1107/S1600536808028080)
Supplement: Supplementary file 1 [file e-64-o1912-sup1.cif]

##############################################################################
###                                                                        ###
###        Electronic paper (Acta Crystallographica Section E)             ###
###                                                                        ###
##############################################################################
#                                                                            #
# This CIF contains the data in a paper accepted for publication in Acta     #
# Crystallographica Section E. It conforms to the requirements of Notes      #
# for Authors for Section E, and has been peer reviewed under the auspices   #
# of the IUCr Commission on Journals.                                        #
#                                                                            #
# Full details of the Crystallographic Information File format               #
# are given in the paper "The Crystallographic Information File (CIF):       #
# a New Standard Archive File for Crystallography" by S. R. Hall, F. H.      #
# Allen and I. D. Brown [Acta Cryst. (1991), A47, 655-685].                  #
#                                                                            #
# The current version of the core CIF dictionary is obtainable from          #
# ftp://ftp.iucr.org/pub/cif_core.dic. The current version number is 2.4.    #
#                                                                            #
# Software is freely available for graphical display of the structure(s) in  #
# this CIF.  For information consult the CIF home page http://www.iucr.org/  #
# cif/home.html                                                              #
#                                                                            #
# This file may be used for bona fide research purposes within the           #
# scientific community so long as proper attribution is given to the journal # 
# article from which it was obtained.                                        #
#                                                                            #
##############################################################################
                                             
data_I
_audit_creation_method     SHELXL97
_chemical_name_systematic
;
(1<i>S</i>,3<i>R</i>)-3-Ammoniocyclohexanecarboxylate
;
_chemical_name_common     ?
_chemical_formula_moiety     'C7 H13 N O2'
_chemical_formula_sum     'C7 H13 N O2'
_chemical_formula_iupac     'C7 H13 N O2'
_chemical_formula_weight     143.18
_chemical_melting_point     ?
_symmetry_cell_setting     orthorhombic
_symmetry_space_group_name_H-M     'P 21 21 21'
_symmetry_space_group_name_Hall     'P 2ac 2ab'
loop_
    _symmetry_equiv_pos_as_xyz
    'x, y, z'
    '-x+1/2, -y, z+1/2'
    '-x, y+1/2, -z+1/2'
    'x+1/2, -y+1/2, -z'
_cell_length_a     5.5130(10)
_cell_length_b     6.1282(9)
_cell_length_c     22.518(4)
_cell_angle_alpha     90.00
_cell_angle_beta     90.00
_cell_angle_gamma     90.00
_cell_volume     760.8(2)
_cell_formula_units_Z     4
_cell_measurement_reflns_used     31
_cell_measurement_theta_min     4.91
_cell_measurement_theta_max     13.56
_cell_measurement_temperature     293(2)
_exptl_crystal_description     block
_exptl_crystal_colour     colourless
_exptl_crystal_size_max     0.48
_exptl_crystal_size_mid     0.38
_exptl_crystal_size_min     0.30
_exptl_crystal_density_diffrn     1.250
_exptl_crystal_density_meas     ?
_exptl_crystal_density_method     'not measured'
_exptl_crystal_F_000     312
_exptl_absorpt_coefficient_mu     0.091
_exptl_absorpt_correction_type     multi-scan
_exptl_absorpt_process_details     '(SADABS; Sheldrick, 1996)'
_exptl_absorpt_correction_T_min     0.9576
_exptl_absorpt_correction_T_max     0.9732
_exptl_special_details
;
;
_diffrn_ambient_temperature     293(2)
_diffrn_radiation_type     MoK\a
_diffrn_radiation_wavelength     0.71073
_diffrn_radiation_source     'fine-focus sealed tube'
_diffrn_radiation_monochromator     graphite
_diffrn_measurement_device_type
                                  'Bruker SMART 1K area-detector diffractometer'
_diffrn_measurement_method     '\f and \w scans'
_diffrn_detector_area_resol_mean     ?
_diffrn_reflns_number     1150
_diffrn_reflns_av_R_equivalents     0.0128
_diffrn_reflns_av_sigmaI/netI     0.0320
_diffrn_reflns_theta_min     1.81
_diffrn_reflns_theta_max     28.00
_diffrn_reflns_theta_full     28.00
_diffrn_measured_fraction_theta_max     1.000
_diffrn_measured_fraction_theta_full     1.000
_diffrn_reflns_limit_h_min     0
_diffrn_reflns_limit_h_max     7
_diffrn_reflns_limit_k_min     0
_diffrn_reflns_limit_k_max     8
_diffrn_reflns_limit_l_min     -1
_diffrn_reflns_limit_l_max     29
_diffrn_standards_number     0
_diffrn_standards_interval_count     .
_diffrn_standards_interval_time     .
_diffrn_standards_decay_%     ?
_refine_special_details
;
Refinement of <i>F</i>^2^ against ALL reflections. The weighted <i>R</i>-factor
<i>wR</i> and goodness of fit <i>S</i> are based on <i>F</i>^2^, conventional
<i>R</i>-factors <i>R</i> are based on <i>F</i>, with <i>F</i> set to zero for
negative <i>F</i>^2^. The threshold expression of <i>F</i>^2^ >
\s(<i>F</i>^2^) is used only for calculating <i>R</i>-factors(gt) <i>etc</i>.
and is not relevant to the choice of reflections for refinement.
<i>R</i>-factors based on <i>F</i>^2^ are statistically about twice as large
as those based on <i>F</i>, and <i>R</i>- factors based on ALL data will be
even larger.
;
_reflns_number_total     1107
_reflns_number_gt     891
_reflns_threshold_expression     I>2\s(I)
_refine_ls_structure_factor_coef     Fsqd
_refine_ls_matrix_type     full
_refine_ls_R_factor_all     0.0483
_refine_ls_R_factor_gt     0.0379
_refine_ls_wR_factor_gt     0.0897
_refine_ls_wR_factor_ref     0.0929
_refine_ls_goodness_of_fit_ref     0.972
_refine_ls_restrained_S_all     0.972
_refine_ls_number_reflns     1107
_refine_ls_number_parameters     92
_refine_ls_number_restraints     0
_refine_ls_hydrogen_treatment     constr
_refine_ls_weighting_scheme     calc
_refine_ls_weighting_details
               'calc w = 1/[\s^2^(Fo^2^)+(0.0570P)^2^] where P=(Fo^2^+2Fc^2^)/3'
_atom_sites_solution_hydrogens     geom
_atom_sites_solution_primary     direct
_atom_sites_solution_secondary     difmap
_refine_ls_shift/su_max     0.000
_refine_ls_shift/su_mean     0.000
_refine_diff_density_max     0.152
_refine_diff_density_min     -0.199
_refine_ls_extinction_method     none
_refine_ls_extinction_coef     ?
loop_
    _atom_type_symbol
    _atom_type_description
    _atom_type_scat_dispersion_real
    _atom_type_scat_dispersion_imag
    _atom_type_scat_source
    'C' 'C' 0.0033 0.0000
                         'International Tables Vol C Tables 4.2.6.8 and 6.1.1.4'
    'H' 'H' 0.0000 0.0000
                         'International Tables Vol C Tables 4.2.6.8 and 6.1.1.4'
    'N' 'N' 0.0061 0.0000
                         'International Tables Vol C Tables 4.2.6.8 and 6.1.1.4'
    'O' 'O' 0.0106 0.0000
                         'International Tables Vol C Tables 4.2.6.8 and 6.1.1.4'
_computing_data_collection     'SMART (Bruker, 1999)'
_computing_cell_refinement     'SAINT-Plus (Bruker, 1999)'
_computing_data_reduction     'SAINT-Plus (Bruker, 1999)'
_computing_structure_solution     'SHELXS97 (Sheldrick, 2008)'
_computing_structure_refinement     'SHELXL97 (Sheldrick, 2008)'
_computing_molecular_graphics     'SHELXTL (Sheldrick, 2008)'
_computing_publication_material     'SHELXTL (Sheldrick, 2008)'
loop_
    _atom_site_type_symbol
    _atom_site_label
    _atom_site_fract_x
    _atom_site_fract_y
    _atom_site_fract_z
    _atom_site_U_iso_or_equiv
    _atom_site_adp_type
    _atom_site_calc_flag
    _atom_site_refinement_flags
    _atom_site_occupancy
    _atom_site_disorder_assembly
    _atom_site_disorder_group
    C C1 0.2478(4) 0.3817(3) 0.08035(7) 0.0282(4) Uani d . 1 . .
    H H1A 0.3925 0.4696 0.0750 0.034 Uiso calc R 1 . .
    H H1B 0.2011 0.3237 0.0419 0.034 Uiso calc R 1 . .
    C C2 0.0440(3) 0.5232(3) 0.10484(8) 0.0262(4) Uani d . 1 . .
    H H2 -0.1034 0.4346 0.1077 0.031 Uiso calc R 1 . .
    C C3 0.1066(4) 0.6102(3) 0.16649(8) 0.0339(5) Uani d . 1 . .
    H H3A 0.2466 0.7055 0.1639 0.041 Uiso calc R 1 . .
    H H3B -0.0285 0.6946 0.1818 0.041 Uiso calc R 1 . .
    C C4 0.1614(4) 0.4219(3) 0.20854(8) 0.0369(5) Uani d . 1 . .
    H H4A 0.2069 0.4796 0.2471 0.044 Uiso calc R 1 . .
    H H4B 0.0166 0.3340 0.2137 0.044 Uiso calc R 1 . .
    C C5 0.3656(4) 0.2795(3) 0.18478(8) 0.0347(5) Uani d . 1 . .
    H H5A 0.3926 0.1580 0.2116 0.042 Uiso calc R 1 . .
    H H5B 0.5141 0.3641 0.1827 0.042 Uiso calc R 1 . .
    C C6 0.3023(3) 0.1930(3) 0.12313(7) 0.0265(4) Uani d . 1 . .
    H H6 0.1526 0.1080 0.1271 0.032 Uiso calc R 1 . .
    C C7 0.4929(3) 0.0418(3) 0.09604(9) 0.0303(4) Uani d . 1 . .
    N N1 -0.0035(3) 0.7099(2) 0.06373(6) 0.0293(4) Uani d . 1 . .
    H H1C 0.1290 0.7923 0.0610 0.044 Uiso calc R 1 . .
    H H1D -0.1256 0.7897 0.0778 0.044 Uiso calc R 1 . .
    H H1E -0.0422 0.6588 0.0280 0.044 Uiso calc R 1 . .
    O O1 0.4251(3) -0.0725(2) 0.05224(6) 0.0405(4) Uani d . 1 . .
    O O2 0.6983(3) 0.0343(3) 0.11737(8) 0.0611(6) Uani d . 1 . .
loop_
    _atom_site_aniso_label
    _atom_site_aniso_U_11
    _atom_site_aniso_U_22
    _atom_site_aniso_U_33
    _atom_site_aniso_U_12
    _atom_site_aniso_U_13
    _atom_site_aniso_U_23
    C1 0.0320(10) 0.0277(9) 0.0249(8) 0.0087(9) 0.0012(7) -0.0031(7)
    C2 0.0268(9) 0.0234(8) 0.0285(8) 0.0039(8) 0.0018(8) -0.0017(7)
    C3 0.0454(12) 0.0292(9) 0.0271(9) 0.0112(10) 0.0044(9) -0.0050(8)
    C4 0.0503(12) 0.0357(10) 0.0247(8) 0.0060(11) 0.0034(9) -0.0002(9)
    C5 0.0402(11) 0.0347(10) 0.0291(9) 0.0074(10) -0.0035(9) 0.0004(9)
    C6 0.0239(9) 0.0228(8) 0.0329(9) 0.0036(8) 0.0014(8) -0.0014(8)
    C7 0.0300(9) 0.0212(8) 0.0397(10) 0.0031(9) 0.0059(9) 0.0012(9)
    N1 0.0322(8) 0.0287(7) 0.0271(7) 0.0101(8) -0.0014(7) -0.0030(7)
    O1 0.0442(8) 0.0393(8) 0.0379(8) 0.0026(8) 0.0110(6) -0.0114(7)
    O2 0.0320(8) 0.0617(11) 0.0896(13) 0.0192(9) -0.0095(8) -0.0294(11)
_geom_special_details
;
All e.s.d.'s (except the e.s.d. in the dihedral angle between two l.s. planes)
are estimated using the full covariance matrix. The cell e.s.d.'s are taken
into account individually in the estimation of e.s.d.'s in distances, angles
and torsion angles; correlations between e.s.d.'s in cell parameters are only
used when they are defined by crystal symmetry. An approximate (isotropic)
treatment of cell e.s.d.'s is used for estimating e.s.d.'s involving l.s.
planes.
;
loop_
    _geom_bond_atom_site_label_1
    _geom_bond_atom_site_label_2
    _geom_bond_site_symmetry_2
    _geom_bond_distance
    _geom_bond_publ_flag
    C1 C2 . 1.523(2) ?
    C1 C6 . 1.535(2) ?
    C1 H1A . 0.9700 ?
    C1 H1B . 0.9700 ?
    C2 N1 . 1.495(2) ?
    C2 C3 . 1.527(2) ?
    C2 H2 . 0.9800 ?
    C3 C4 . 1.523(3) ?
    C3 H3A . 0.9700 ?
    C3 H3B . 0.9700 ?
    C4 C5 . 1.522(3) ?
    C4 H4A . 0.9700 ?
    C4 H4B . 0.9700 ?
    C5 C6 . 1.526(2) ?
    C5 H5A . 0.9700 ?
    C5 H5B . 0.9700 ?
    C6 C7 . 1.528(2) ?
    C6 H6 . 0.9800 ?
    C7 O2 . 1.231(2) ?
    C7 O1 . 1.266(2) ?
    N1 H1C . 0.8900 ?
    N1 H1D . 0.8900 ?
    N1 H1E . 0.8900 ?
loop_
    _geom_angle_atom_site_label_1
    _geom_angle_atom_site_label_2
    _geom_angle_atom_site_label_3
    _geom_angle_site_symmetry_1
    _geom_angle_site_symmetry_3
    _geom_angle
    _geom_angle_publ_flag
    C2 C1 C6 . . 110.26(14) ?
    C2 C1 H1A . . 109.6 ?
    C6 C1 H1A . . 109.6 ?
    C2 C1 H1B . . 109.6 ?
    C6 C1 H1B . . 109.6 ?
    H1A C1 H1B . . 108.1 ?
    N1 C2 C1 . . 109.94(14) ?
    N1 C2 C3 . . 109.61(14) ?
    C1 C2 C3 . . 111.20(15) ?
    N1 C2 H2 . . 108.7 ?
    C1 C2 H2 . . 108.7 ?
    C3 C2 H2 . . 108.7 ?
    C4 C3 C2 . . 110.22(15) ?
    C4 C3 H3A . . 109.6 ?
    C2 C3 H3A . . 109.6 ?
    C4 C3 H3B . . 109.6 ?
    C2 C3 H3B . . 109.6 ?
    H3A C3 H3B . . 108.1 ?
    C5 C4 C3 . . 111.27(15) ?
    C5 C4 H4A . . 109.4 ?
    C3 C4 H4A . . 109.4 ?
    C5 C4 H4B . . 109.4 ?
    C3 C4 H4B . . 109.4 ?
    H4A C4 H4B . . 108.0 ?
    C4 C5 C6 . . 110.48(16) ?
    C4 C5 H5A . . 109.6 ?
    C6 C5 H5A . . 109.6 ?
    C4 C5 H5B . . 109.6 ?
    C6 C5 H5B . . 109.6 ?
    H5A C5 H5B . . 108.1 ?
    C5 C6 C7 . . 114.62(15) ?
    C5 C6 C1 . . 110.72(15) ?
    C7 C6 C1 . . 109.93(14) ?
    C5 C6 H6 . . 107.1 ?
    C7 C6 H6 . . 107.1 ?
    C1 C6 H6 . . 107.1 ?
    O2 C7 O1 . . 123.73(19) ?
    O2 C7 C6 . . 119.95(18) ?
    O1 C7 C6 . . 116.32(17) ?
    C2 N1 H1C . . 109.5 ?
    C2 N1 H1D . . 109.5 ?
    H1C N1 H1D . . 109.5 ?
    C2 N1 H1E . . 109.5 ?
    H1C N1 H1E . . 109.5 ?
    H1D N1 H1E . . 109.5 ?
loop_
    _geom_hbond_atom_site_label_D
    _geom_hbond_atom_site_label_H
    _geom_hbond_atom_site_label_A
    _geom_hbond_site_symmetry_A
    _geom_hbond_distance_DH
    _geom_hbond_distance_HA
    _geom_hbond_distance_DA
    _geom_hbond_angle_DHA
    _geom_hbond_publ_flag
    N1 H1C O1 1_565 0.89 1.84 2.725(2) 172.0 yes
    N1 H1D O2 1_465 0.89 2.00 2.849(2) 159.9 yes
    N1 H1E O1 4_455 0.89 1.89 2.772(2) 170.3 yes
    C6 H6 O2 1_455 0.98 2.55 3.472(2) 155.7 yes
data_global
_journal_date_recd_electronic     2008-08-25
_journal_date_accepted     2008-09-03
_journal_name_full     'Acta Crystallographica, Section E'
_journal_year     2008
_journal_volume     64
_journal_issue     10
_journal_page_first     o1912
_journal_page_last     o1912
_journal_paper_category     QO
_journal_coeditor_code     WN2278
_publ_contact_author_name     'Yu, Hu'
_publ_contact_author_address
;
Experimental Chemistry Center
Nanchang University
Nanchang 330031
People's Republic of China
;
_publ_contact_author_email     huyu@ncu.edu.cn
_publ_contact_author_fax     '0086-791-3969496'
_publ_contact_author_phone     '0086-791-3969495'
_publ_section_title
;
(1<i>S</i>,3<i>R</i>)-3-Ammoniocyclohexanecarboxylate
;
loop_
    _publ_author_name
    _publ_author_address
    'Hu, Yu'
;
Experimental Chemistry Center
Nanchang University
Nanchang 330031
People's Republic of China
;
    'Sun, XiaoXia'
;
Jiangxi Key Laboratory of Organic Chemistry
Jiangxi Science and Technology Normal University
Nanchang 330013
People's Republic of China
;
    'Guo, Ying'
;
Experimental Chemistry Center
Nanchang University
Nanchang 330031
People's Republic of China
;
    'Tuo, Xun'
;
Experimental Chemistry Center
Nanchang University
Nanchang 330031
People's Republic of China
;
