# Supplementary material for: (1S,3R)-3-Ammonio­cyclo­hexa­necarboxyl­ate
Source: Acta Crystallogr Sect E Struct Rep Online. 2008 Sep 13;64(Pt 10):o1912. doi: 10.1107/S1600536808028080 (PMC2959423; doi:10.1107/S1600536808028080)
Supplement: Supplementary file 2 [file e-64-o1912-Isup2.hkl]

# 
# h,k,l, Fc-squared, Fo-squared, sigma(Fo-squared) and status flag 
# 
data_I
_shelx_title ' Y1667 in P2(1)2(1)2(1)' 
_shelx_refln_list_code          4 
_shelx_F_calc_maximum       85.30 
_exptl_crystal_F_000       312.00 
_reflns_d_resolution_high  0.7570 
 
loop_ 
 _symmetry_equiv_pos_as_xyz 
 'x, y, z' 
 '-x+1/2, -y, z+1/2' 
 '-x, y+1/2, -z+1/2' 
 'x+1/2, -y+1/2, -z' 
 
_cell_length_a     5.5130 
_cell_length_b     6.1282 
_cell_length_c    22.5180 
_cell_angle_alpha  90.000 
_cell_angle_beta   90.000 
_cell_angle_gamma  90.000 
 
_shelx_F_squared_multiplier     1.000 
 
loop_ 
 _refln_index_h 
 _refln_index_k 
 _refln_index_l 
 _refln_F_squared_calc 
 _refln_F_squared_meas 
 _refln_F_squared_sigma 
 _refln_observed_status 
   2   0   0      152.98      142.67      2.28 o 
   4   0   0      112.04      107.42      3.19 o 
   6   0   0       21.43       19.42      2.40 o 
   1   1   0     2588.77     2360.18     30.42 o 
   2   1   0      148.69      154.23      2.63 o 
   3   1   0      204.16      192.35      3.44 o 
   4   1   0       23.25       20.67      1.93 o 
   5   1   0        0.54       -0.04      1.81 o 
   6   1   0        3.67        6.07      2.07 o 
   7   1   0        0.40        0.33      2.54 o 
   0   2   0      666.97      742.06      4.73 o 
   1   2   0      548.70      562.72      4.40 o 
   2   2   0       21.37       23.17      1.45 o 
   3   2   0      187.97      199.71      3.92 o 
   4   2   0        7.45        6.28      1.75 o 
   5   2   0      143.44      131.61      4.30 o 
   6   2   0        5.32        4.11      2.20 o 
   7   2   0        0.88       -1.11      2.43 o 
   1   3   0       84.32       91.87      2.30 o 
   2   3   0      345.13      360.81      4.79 o 
   3   3   0        5.54        6.54      1.61 o 
   4   3   0       76.39       80.34      3.38 o 
   5   3   0        1.96        2.15      1.83 o 
   6   3   0        2.92        2.88      2.49 o 
   0   4   0       51.02       50.51      2.16 o 
   1   4   0       13.57       13.18      1.74 o 
   2   4   0      108.49      110.82      3.19 o 
   3   4   0       14.44       16.23      2.26 o 
   4   4   0       14.35       11.40      2.03 o 
   5   4   0       45.41       51.46      3.33 o 
   6   4   0       65.02       72.68      4.39 o 
   1   5   0       40.12       41.32      2.49 o 
   2   5   0       10.54        9.63      2.39 o 
   3   5   0       58.19       53.81      3.24 o 
   4   5   0       21.48       22.12      2.61 o 
   5   5   0        0.66        1.65      3.13 o 
   0   6   0       31.65       36.61      2.83 o 
   1   6   0        3.54        4.04      1.88 o 
   2   6   0        0.02       -0.48      2.14 o 
   3   6   0       39.71       46.82      3.39 o 
   4   6   0       14.19       16.27      3.29 o 
   1   7   0        2.82        3.10      2.45 o 
   2   7   0        0.14        0.82      2.23 o 
   3   7   0        0.07       -0.57      2.48 o 
   0   8   0       11.37       11.73      3.15 o 
   1   8   0       24.50       19.78      3.18 o 
   1   0   1       82.96       69.58      1.34 o 
   2   0   1       41.85       44.88      1.01 o 
   3   0   1      108.68      110.80      2.24 o 
   4   0   1       73.88       67.51      2.70 o 
   5   0   1       34.86       34.87      2.67 o 
   6   0   1        2.15        1.31      2.13 o 
   7   0   1        3.03        5.43      2.48 o 
   0   1   1        0.39        0.40      0.31 o 
   1   1   1     5277.69     4662.31     36.56 o 
   2   1   1     1823.91     1842.48      5.93 o 
   3   1   1       30.16       32.41      1.52 o 
   4   1   1       67.51       64.59      2.72 o 
   5   1   1       63.89       65.24      3.10 o 
   6   1   1        1.03        1.64      2.03 o 
   7   1   1        5.69        4.99      2.42 o 
   0   2   1       27.37       28.42      2.62 o 
   1   2   1      325.33      342.28      2.47 o 
   2   2   1      128.23      134.36      2.21 o 
   3   2   1      130.17      147.99      2.44 o 
   4   2   1       87.67       85.82      3.08 o 
   5   2   1       51.21       43.37      3.10 o 
   6   2   1       17.96       17.11      2.85 o 
   7   2   1        4.80        4.90      2.57 o 
   0   3   1       50.88       48.23      1.27 o 
   1   3   1      108.54      110.39      1.79 o 
   2   3   1       54.37       52.06      1.49 o 
   3   3   1       80.01       75.79      2.00 o 
   4   3   1      265.17      246.52      3.70 o 
   5   3   1        0.89        2.92      1.88 o 
   6   3   1       17.34       16.15      2.71 o 
   0   4   1        5.61        4.39      0.99 o 
   1   4   1      176.36      177.82      5.20 o 
   2   4   1       23.47       22.56      1.37 o 
   3   4   1      138.58      127.84      4.66 o 
   4   4   1        3.95        4.37      1.34 o 
   5   4   1        0.42       -0.29      2.20 o 
   6   4   1       13.35        6.65      3.32 o 
   0   5   1        5.14        3.69      1.17 o 
   1   5   1       24.12       24.22      3.55 o 
   2   5   1       67.84       65.09      2.67 o 
   3   5   1       23.31       22.68      1.81 o 
   4   5   1        0.93        1.70      1.52 o 
   5   5   1      114.80      118.86      5.05 o 
   0   6   1       32.06       30.17      1.96 o 
   1   6   1        2.95        3.69      1.44 o 
   2   6   1        5.12        3.85      1.55 o 
   3   6   1       31.32       30.29      2.14 o 
   4   6   1       86.72       94.74      3.25 o 
   0   7   1        4.00        5.67      1.69 o 
   1   7   1       19.98       20.64      2.57 o 
   2   7   1        0.41       -0.12      1.55 o 
   3   7   1        9.32        6.53      1.88 o 
   0   8   1       18.81       16.78      2.29 o 
   1   8   1        6.20        6.77      1.98 o 
   0   0   2      547.69      551.62      2.09 o 
   1   0   2     3505.23     3083.57     83.85 o 
   2   0   2      541.79      525.20      4.33 o 
   3   0   2      373.80      402.11      4.78 o 
   4   0   2      264.62      270.78      4.70 o 
   5   0   2       34.44       35.80      2.65 o 
   6   0   2        5.05        6.21      2.13 o 
   7   0   2        0.18       -0.75      2.45 o 
   0   1   2        0.02        2.57      0.55 o 
   1   1   2     1983.12     1758.50      6.42 o 
   2   1   2      293.70      305.51      3.56 o 
   3   1   2      241.00      250.21      3.90 o 
   4   1   2       24.29       23.70      2.06 o 
   5   1   2       58.69       62.30      3.08 o 
   6   1   2       27.52       27.62      2.75 o 
   7   1   2        1.32        0.92      2.40 o 
   0   2   2       89.84      101.54      1.91 o 
   1   2   2      689.89      709.69      5.01 o 
   2   2   2      212.41      222.20      3.41 o 
   3   2   2      316.26      327.41      4.74 o 
   4   2   2       70.65       63.61      2.93 o 
   5   2   2       77.40       69.61      3.43 o 
   6   2   2       11.26       12.38      2.64 o 
   7   2   2        0.04        1.37      2.52 o 
   0   3   2      464.63      434.53      4.61 o 
   1   3   2       39.11       38.69      1.70 o 
   2   3   2        2.37        1.16      1.24 o 
   3   3   2       49.74       49.97      2.46 o 
   4   3   2       65.70       70.72      3.35 o 
   5   3   2        3.65        3.04      2.02 o 
   6   3   2        5.30        6.16      2.28 o 
   0   4   2       12.09       10.07      1.46 o 
   1   4   2      131.74      126.10      3.21 o 
   2   4   2      197.20      197.13      4.23 o 
   3   4   2      116.03      117.97      3.85 o 
   4   4   2        0.19       -1.06      1.64 o 
   5   4   2       16.89       18.14      2.48 o 
   6   4   2       65.62       71.60      4.56 o 
   0   5   2       19.34       17.31      2.05 o 
   1   5   2       56.39       55.74      2.82 o 
   2   5   2      208.68      206.76      4.75 o 
   3   5   2       45.33       47.74      3.13 o 
   4   5   2        3.90        4.44      2.05 o 
   5   5   2       35.03       40.32      3.81 o 
   0   6   2        1.81        3.10      2.30 o 
   1   6   2       18.73       18.97      2.35 o 
   2   6   2        2.98        1.04      2.10 o 
   3   6   2       15.32       16.06      2.68 o 
   4   6   2        7.99        7.37      3.08 o 
   0   7   2        7.00        7.52      2.45 o 
   1   7   2       55.28       58.22      3.89 o 
   2   7   2        3.03        2.72      2.23 o 
   3   7   2       10.95       10.01      2.73 o 
   0   8   2        1.54        1.14      2.62 o 
   1   8   2        2.25        4.62      2.66 o 
   1   0   3       59.34       89.71      1.48 o 
   2   0   3      463.37      476.37      4.17 o 
   3   0   3      420.08      433.09      4.99 o 
   4   0   3       40.94       44.21      2.40 o 
   5   0   3       34.07       33.49      2.85 o 
   6   0   3        3.36        4.58      2.14 o 
   7   0   3       13.57       13.67      2.78 o 
   0   1   3     2081.96     1884.58     10.57 o 
   1   1   3      336.09      323.43      2.91 o 
   2   1   3        1.39        1.08      0.99 o 
   3   1   3      343.21      345.13      4.60 o 
   4   1   3      329.92      333.12      5.40 o 
   5   1   3       34.82       31.53      2.74 o 
   6   1   3       23.42       19.47      2.55 o 
   7   1   3        0.34        1.49      2.48 o 
   0   2   3      161.06      159.83      2.35 o 
   1   2   3     1229.14     1155.86      6.46 o 
   2   2   3      919.28      987.61      7.00 o 
   3   2   3       88.47       90.17      2.82 o 
   4   2   3       37.16       37.90      2.38 o 
   5   2   3       49.08       46.91      2.98 o 
   6   2   3       80.56       76.32      3.98 o 
   7   2   3       13.79       13.09      2.84 o 
   0   3   3        0.26        1.31      1.11 o 
   1   3   3      189.69      197.65      3.33 o 
   2   3   3       24.78       25.53      1.70 o 
   3   3   3       69.41       66.53      2.76 o 
   4   3   3      212.39      193.15      4.69 o 
   5   3   3        6.23        5.13      2.08 o 
   6   3   3        0.13        2.20      2.32 o 
   0   4   3        8.49        8.77      1.43 o 
   1   4   3       72.36       73.41      2.48 o 
   2   4   3       89.72       86.76      3.07 o 
   3   4   3      158.76      159.37      4.38 o 
   4   4   3        2.21        2.85      1.70 o 
   5   4   3        6.59        8.22      2.30 o 
   6   4   3       18.16       18.88      3.50 o 
   0   5   3      121.49      117.90      3.62 o 
   1   5   3      166.34      173.67      4.23 o 
   2   5   3       11.45        9.72      2.23 o 
   3   5   3        0.67        0.43      2.16 o 
   4   5   3       11.16       13.06      2.38 o 
   5   5   3       33.65       39.19      3.52 o 
   0   6   3      392.82      408.54      7.12 o 
   1   6   3       36.61       34.41      2.79 o 
   2   6   3       13.23       11.37      2.48 o 
   3   6   3        5.50        1.95      2.46 o 
   4   6   3       89.38       96.19      4.58 o 
   0   7   3       21.28       23.78      3.07 o 
   1   7   3       13.80       13.47      2.87 o 
   2   7   3        2.37        4.02      2.23 o 
   3   7   3        3.53        2.58      2.71 o 
   0   8   3        8.64        8.69      2.73 o 
   0   0   4     7275.47     6024.17     40.75 o 
   1   0   4      108.43      100.15      1.63 o 
   2   0   4      108.80      121.69      2.28 o 
   3   0   4        3.18        3.07      1.17 o 
   4   0   4      137.76      122.41      3.46 o 
   5   0   4      236.77      239.15      5.37 o 
   6   0   4        6.75        5.21      2.07 o 
   7   0   4        0.08       -1.06      2.37 o 
   0   1   4     1725.50     1710.13      6.12 o 
   1   1   4      420.02      431.31      3.46 o 
   2   1   4      349.69      361.40      3.95 o 
   3   1   4      230.36      233.12      3.88 o 
   4   1   4       88.18       82.66      3.01 o 
   5   1   4      137.69      138.48      4.26 o 
   6   1   4        6.01        6.16      2.31 o 
   7   1   4        4.60        5.08      2.56 o 
   0   2   4      461.19      461.59      4.03 o 
   1   2   4       78.66       76.18      1.90 o 
   2   2   4      163.99      196.09      3.32 o 
   3   2   4      153.74      156.63      3.47 o 
   4   2   4       41.47       44.92      2.45 o 
   5   2   4       51.00       46.79      2.98 o 
   6   2   4        7.04        8.55      2.71 o 
   0   3   4       35.48       37.25      1.72 o 
   1   3   4      302.23      301.72      4.11 o 
   2   3   4       31.75       32.57      1.89 o 
   3   3   4      108.62      105.59      3.29 o 
   4   3   4      178.97      199.57      4.82 o 
   5   3   4       16.18       18.72      2.43 o 
   6   3   4        8.21        9.00      2.81 o 
   0   4   4       98.21       96.83      2.90 o 
   1   4   4       20.53       19.66      1.76 o 
   2   4   4      236.79      233.41      4.58 o 
   3   4   4       87.97       79.90      3.31 o 
   4   4   4        2.97        2.68      1.97 o 
   5   4   4        0.17        0.89      1.97 o 
   6   4   4       19.14       18.86      3.11 o 
   0   5   4       99.11       97.21      3.48 o 
   1   5   4       30.81       30.78      2.51 o 
   2   5   4      125.12      126.87      4.06 o 
   3   5   4       17.33       17.11      2.45 o 
   4   5   4       24.08       20.73      2.50 o 
   5   5   4       27.74       29.46      3.32 o 
   0   6   4       36.84       38.11      3.17 o 
   1   6   4       22.61       24.77      2.71 o 
   2   6   4        4.32        3.38      2.29 o 
   3   6   4       10.80       11.05      2.37 o 
   4   6   4        0.95        2.24      2.48 o 
   0   7   4       51.13       49.98      3.53 o 
   1   7   4       53.52       54.61      3.77 o 
   2   7   4        6.90        9.31      2.60 o 
   3   7   4        3.47        3.89      2.72 o 
   0   8   4        0.00        0.80      2.42 o 
   1   0   5        0.05        2.94      0.69 o 
   2   0   5        3.94        4.93      0.89 o 
   3   0   5       52.92       55.98      2.11 o 
   4   0   5        4.02        2.18      1.84 o 
   5   0   5      265.88      254.02      5.60 o 
   6   0   5        3.82        2.92      2.18 o 
   7   0   5        5.35        3.87      2.63 o 
   0   1   5        1.41        1.06      0.70 o 
   1   1   5      709.37      697.62      4.58 o 
   2   1   5      492.61      522.64      4.82 o 
   3   1   5      155.81      149.67      3.33 o 
   4   1   5       64.62       61.67      2.67 o 
   5   1   5      119.97      115.29      4.20 o 
   6   1   5       13.69       12.86      2.59 o 
   7   1   5        4.96        2.66      2.55 o 
   0   2   5     1697.13     1779.39      8.04 o 
   1   2   5     1006.72     1001.74      6.36 o 
   2   2   5      132.21      137.53      2.84 o 
   3   2   5      125.25      124.79      3.21 o 
   4   2   5       18.34       16.37      1.98 o 
   5   2   5       30.76       26.33      2.56 o 
   6   2   5       86.71       85.86      4.17 o 
   0   3   5      364.25      353.35      4.40 o 
   1   3   5      290.37      295.90      4.14 o 
   2   3   5       69.30       63.86      2.32 o 
   3   3   5       85.05       89.96      3.07 o 
   4   3   5       34.82       33.21      2.65 o 
   5   3   5        6.02        5.48      2.22 o 
   6   3   5        8.37        9.66      2.42 o 
   0   4   5      345.10      363.34      5.22 o 
   1   4   5      176.39      178.01      3.77 o 
   2   4   5      243.17      233.99      4.64 o 
   3   4   5       45.66       46.12      2.84 o 
   4   4   5        0.36        1.83      2.08 o 
   5   4   5        0.52       -0.24      2.17 o 
   6   4   5        2.34        2.98      2.63 o 
   0   5   5        9.84        9.23      2.00 o 
   1   5   5      191.47      186.44      4.46 o 
   2   5   5       11.76        8.49      2.18 o 
   3   5   5       41.03       35.40      2.90 o 
   4   5   5       11.47       12.20      2.42 o 
   5   5   5       15.70       13.65      2.73 o 
   0   6   5       17.61       19.18      2.66 o 
   1   6   5       82.51       76.18      3.68 o 
   2   6   5       26.39       21.39      2.59 o 
   3   6   5        6.47        9.34      2.46 o 
   4   6   5        2.82        3.90      2.58 o 
   0   7   5        2.49        0.83      2.42 o 
   1   7   5       10.40       13.06      2.75 o 
   2   7   5        6.41        7.25      2.38 o 
   3   7   5        1.09        2.19      2.35 o 
   0   0   6     2682.22     2479.22     32.17 o 
   1   0   6     1411.09     1408.97      6.41 o 
   2   0   6      146.61      141.09      2.60 o 
   3   0   6       50.57       45.90      1.96 o 
   4   0   6      570.64      564.86      6.86 o 
   5   0   6       29.22       26.12      2.97 o 
   6   0   6        2.80        5.43      2.23 o 
   7   0   6        5.90        9.99      2.70 o 
   0   1   6      712.66      673.16      4.41 o 
   1   1   6       87.58       91.40      1.87 o 
   2   1   6      964.48     1018.05      6.86 o 
   3   1   6      318.88      324.55      4.67 o 
   4   1   6       17.93       16.78      1.96 o 
   5   1   6       28.44       26.67      2.55 o 
   6   1   6       65.11       59.31      3.69 o 
   7   1   6       25.39       31.20      3.43 o 
   0   2   6      715.60      781.54      5.59 o 
   1   2   6      621.01      651.24      5.37 o 
   2   2   6        3.91        2.36      1.16 o 
   3   2   6       92.54      101.55      3.06 o 
   4   2   6       14.55       13.34      1.95 o 
   5   2   6        3.74        3.36      1.84 o 
   6   2   6        0.14        1.36      2.49 o 
   0   3   6      232.47      255.45      3.85 o 
   1   3   6      741.00      745.12      6.59 o 
   2   3   6       84.02       88.40      2.63 o 
   3   3   6       60.44       56.99      2.70 o 
   4   3   6        9.61        9.83      2.16 o 
   5   3   6        5.03        5.69      1.97 o 
   6   3   6        0.38        1.84      2.24 o 
   0   4   6       45.73       40.88      2.23 o 
   1   4   6       13.20       17.75      1.82 o 
   2   4   6      244.73      234.96      4.73 o 
   3   4   6       45.76       41.29      2.79 o 
   4   4   6      124.11      115.46      4.11 o 
   5   4   6       33.38       32.38      3.15 o 
   6   4   6       21.11       29.46      3.37 o 
   0   5   6      117.33      113.28      3.63 o 
   1   5   6       72.23       65.66      3.12 o 
   2   5   6        0.23        0.63      1.93 o 
   3   5   6       60.76       62.62      3.41 o 
   4   5   6        7.03        6.64      2.30 o 
   5   5   6        2.03        2.22      2.43 o 
   0   6   6        2.92        1.14      2.51 o 
   1   6   6       54.19       57.15      3.23 o 
   2   6   6        8.72        9.87      2.15 o 
   3   6   6       11.60       15.64      2.70 o 
   4   6   6        4.57        5.91      2.50 o 
   0   7   6       44.41       43.32      3.39 o 
   1   7   6       23.43       25.11      3.16 o 
   2   7   6       14.43       16.78      2.72 o 
   3   7   6        2.04        1.84      2.63 o 
   1   0   7        2.78        0.96      0.74 o 
   2   0   7      134.61      136.61      2.70 o 
   3   0   7       44.27       45.29      2.04 o 
   4   0   7      108.53      122.50      3.57 o 
   5   0   7      194.10      182.11      4.90 o 
   6   0   7        0.72       -0.23      1.95 o 
   7   0   7        0.11       -1.25      2.60 o 
   0   1   7       32.53       24.37      1.14 o 
   1   1   7      408.58      414.35      3.95 o 
   2   1   7      506.61      505.54      5.04 o 
   3   1   7       77.30       70.84      2.48 o 
   4   1   7       50.87       51.15      2.57 o 
   5   1   7        9.31        8.90      2.31 o 
   6   1   7       20.07       19.29      2.80 o 
   7   1   7        3.82        3.61      3.04 o 
   0   2   7      396.43      444.94      4.43 o 
   1   2   7      896.22      941.20      6.59 o 
   2   2   7       32.90       36.03      1.79 o 
   3   2   7      100.93      102.31      3.05 o 
   4   2   7        4.02        4.35      1.65 o 
   5   2   7        7.77        6.01      1.97 o 
   6   2   7       18.38       20.11      2.85 o 
   0   3   7      388.00      401.62      4.88 o 
   1   3   7       13.55       14.56      1.64 o 
   2   3   7       39.23       44.68      2.21 o 
   3   3   7      136.74      142.78      3.81 o 
   4   3   7      110.77      102.05      3.72 o 
   5   3   7        3.73        4.47      2.06 o 
   6   3   7       10.33       10.49      2.73 o 
   0   4   7      160.99      158.21      3.69 o 
   1   4   7       21.28       21.71      1.90 o 
   2   4   7      116.70      115.29      3.61 o 
   3   4   7       26.67       32.38      2.65 o 
   4   4   7       62.25       58.45      3.32 o 
   5   4   7       25.02       26.88      2.92 o 
   6   4   7        1.17        0.23      2.37 o 
   0   5   7       10.69        9.73      1.89 o 
   1   5   7       55.32       54.25      2.82 o 
   2   5   7      147.23      133.48      4.20 o 
   3   5   7      107.41      101.73      4.14 o 
   4   5   7       10.66       14.19      2.54 o 
   5   5   7        0.43        0.93      2.32 o 
   0   6   7      331.95      312.86      6.59 o 
   1   6   7        3.17        2.64      2.23 o 
   2   6   7        0.10       -0.86      1.91 o 
   3   6   7       14.29       15.94      2.73 o 
   4   6   7        2.55        1.17      2.35 o 
   0   7   7       31.32       34.22      3.22 o 
   1   7   7       28.73       34.32      3.52 o 
   2   7   7       20.80       25.20      3.16 o 
   3   7   7       12.82       10.12      3.16 o 
   0   0   8     1679.56     1624.16      7.25 o 
   1   0   8        5.72        4.25      0.86 o 
   2   0   8      812.58      832.96      6.41 o 
   3   0   8       44.41       42.12      2.05 o 
   4   0   8       19.30       16.15      2.04 o 
   5   0   8       19.35       18.90      2.56 o 
   6   0   8        5.73        5.63      2.35 o 
   7   0   8       10.57        7.88      2.89 o 
   0   1   8      106.08      110.31      2.14 o 
   1   1   8       10.07       11.26      1.07 o 
   2   1   8       14.57       15.03      1.39 o 
   3   1   8       61.35       71.82      2.52 o 
   4   1   8        3.98        3.88      1.70 o 
   5   1   8       32.93       38.43      2.73 o 
   6   1   8       45.41       42.45      3.43 o 
   0   2   8      640.48      649.92      5.49 o 
   1   2   8      507.38      511.26      5.11 o 
   2   2   8      213.73      219.00      3.80 o 
   3   2   8        3.38        5.54      1.49 o 
   4   2   8       18.06       17.63      2.01 o 
   5   2   8        6.20        5.93      2.12 o 
   6   2   8       28.70       28.10      3.18 o 
   0   3   8       32.79       37.31      2.07 o 
   1   3   8      502.04      513.87      5.76 o 
   2   3   8       74.45       86.96      2.68 o 
   3   3   8       77.34       74.24      3.04 o 
   4   3   8       75.94       84.64      3.57 o 
   5   3   8        9.27       10.43      2.46 o 
   6   3   8        7.87        7.60      2.45 o 
   0   4   8       91.19       95.08      3.02 o 
   1   4   8       21.16       23.81      1.93 o 
   2   4   8       44.85       47.56      2.73 o 
   3   4   8       71.25       67.03      3.18 o 
   4   4   8        2.72        3.47      2.20 o 
   5   4   8       23.99       22.81      3.21 o 
   6   4   8        9.49       13.79      2.97 o 
   0   5   8        6.77        5.29      1.78 o 
   1   5   8       98.60       87.97      3.46 o 
   2   5   8       36.08       29.95      2.82 o 
   3   5   8       24.99       29.26      2.85 o 
   4   5   8       23.16       26.45      2.91 o 
   5   5   8        8.22        7.85      2.82 o 
   0   6   8      149.64      147.63      4.89 o 
   1   6   8       42.65       40.45      3.05 o 
   2   6   8        7.07        5.30      2.37 o 
   3   6   8       16.13       16.68      2.88 o 
   4   6   8        1.37        3.21      2.52 o 
   0   7   8        0.29       -0.37      2.31 o 
   1   7   8       74.31       79.57      4.17 o 
   2   7   8        9.25       12.07      2.66 o 
   3   7   8        5.15        5.31      2.87 o 
   1   0   9       19.98       24.20      1.25 o 
   2   0   9      336.33      358.75      4.45 o 
   3   0   9       33.32       39.27      2.05 o 
   4   0   9       20.15       16.51      1.95 o 
   5   0   9       20.15       24.59      2.52 o 
   6   0   9       18.39       22.50      2.87 o 
   0   1   9     2088.32     2115.66      9.24 o 
   1   1   9      170.39      181.88      2.94 o 
   2   1   9       85.13       96.12      2.46 o 
   3   1   9       30.71       31.83      1.92 o 
   4   1   9       24.21       26.12      2.09 o 
   5   1   9      135.35      129.56      4.47 o 
   6   1   9       10.98        9.73      2.76 o 
   0   2   9      279.56      310.86      4.06 o 
   1   2   9        0.85        1.83      1.18 o 
   2   2   9      488.97      509.66      5.77 o 
   3   2   9      128.00      135.88      3.47 o 
   4   2   9        5.94        6.70      1.97 o 
   5   2   9       52.36       55.21      3.26 o 
   6   2   9       59.42       59.95      3.97 o 
   0   3   9      464.54      469.80      5.54 o 
   1   3   9      275.59      274.00      4.44 o 
   2   3   9       39.65       41.41      2.22 o 
   3   3   9       74.90       69.06      3.10 o 
   4   3   9       75.31       79.30      3.41 o 
   5   3   9       22.97       25.05      2.57 o 
   6   3   9       11.17        9.35      2.66 o 
   0   4   9       36.64       35.65      2.37 o 
   1   4   9       87.88       87.29      2.98 o 
   2   4   9       52.87       48.01      2.71 o 
   3   4   9       61.34       62.12      3.10 o 
   4   4   9        1.19        1.03      2.14 o 
   5   4   9       18.42       17.03      2.84 o 
   0   5   9       61.09       59.64      3.00 o 
   1   5   9       66.82       66.59      3.14 o 
   2   5   9       20.75       21.77      2.67 o 
   3   5   9       27.80       23.10      2.84 o 
   4   5   9       21.80       21.46      2.75 o 
   5   5   9       12.21        9.18      2.66 o 
   0   6   9       25.69       25.00      2.83 o 
   1   6   9       14.45       14.72      2.47 o 
   2   6   9       28.00       28.58      2.90 o 
   3   6   9       41.04       53.31      3.54 o 
   4   6   9       51.83       52.17      3.83 o 
   0   7   9        0.51       -1.56      2.00 o 
   1   7   9       28.01       30.49      3.24 o 
   2   7   9       15.40       15.45      3.05 o 
   0   0  10      283.84      306.72      3.66 o 
   1   0  10      331.53      323.34      3.93 o 
   2   0  10       72.06       75.65      2.32 o 
   3   0  10        0.34        0.28      1.27 o 
   4   0  10       24.00       25.83      2.23 o 
   5   0  10        3.05        4.80      2.23 o 
   6   0  10       22.60       27.60      2.96 o 
   0   1  10      596.21      637.71      5.54 o 
   1   1  10      722.96      733.75      5.99 o 
   2   1  10      257.27      260.96      4.08 o 
   3   1  10       68.22       62.18      2.64 o 
   4   1  10       11.86       14.66      2.03 o 
   5   1  10       32.49       34.52      2.96 o 
   6   1  10        2.95        3.81      2.40 o 
   0   2  10      273.98      287.65      4.08 o 
   1   2  10      535.52      557.73      5.71 o 
   2   2  10      220.84      222.53      4.09 o 
   3   2  10       38.55       36.53      2.30 o 
   4   2  10      118.76      111.15      3.80 o 
   5   2  10        5.00        4.26      2.21 o 
   6   2  10       29.48       30.33      3.35 o 
   0   3  10      302.78      320.78      4.75 o 
   1   3  10       16.93       17.27      1.73 o 
   2   3  10        5.76        7.89      1.67 o 
   3   3  10       39.69       36.70      2.57 o 
   4   3  10      107.67      103.51      3.91 o 
   5   3  10        6.82        5.52      2.48 o 
   6   3  10        5.43        6.08      2.61 o 
   0   4  10       56.62       58.02      2.78 o 
   1   4  10       91.71       92.96      3.21 o 
   2   4  10       51.89       43.31      2.76 o 
   3   4  10       23.03       24.69      2.51 o 
   4   4  10       25.56       22.93      2.68 o 
   5   4  10       21.21       23.44      2.81 o 
   0   5  10       43.42       43.87      2.82 o 
   1   5  10       13.00       11.11      2.03 o 
   2   5  10       13.74       13.30      2.26 o 
   3   5  10       11.07        8.96      2.47 o 
   4   5  10       30.14       29.81      3.28 o 
   5   5  10        1.14        1.76      2.73 o 
   0   6  10        6.49        7.28      2.25 o 
   1   6  10       19.08       17.95      2.54 o 
   2   6  10       34.55       34.76      3.01 o 
   3   6  10       16.02       17.23      2.88 o 
   4   6  10       12.39       14.21      3.16 o 
   0   7  10        8.14        8.15      2.67 o 
   1   7  10       15.45       13.15      3.10 o 
   2   7  10       13.60       14.31      3.10 o 
   1   0  11       70.97       77.76      2.13 o 
   2   0  11        9.90       12.04      1.45 o 
   3   0  11       20.45       19.59      1.81 o 
   4   0  11       60.86       58.17      2.85 o 
   5   0  11       73.99       76.75      3.55 o 
   6   0  11       15.09       15.90      2.87 o 
   0   1  11      166.42      177.80      3.15 o 
   1   1  11      116.40      139.85      2.89 o 
   2   1  11       45.37       42.87      2.04 o 
   3   1  11      130.79      116.75      3.44 o 
   4   1  11        2.12        1.76      1.68 o 
   5   1  11       22.35       21.66      2.58 o 
   6   1  11        1.60       -0.04      2.39 o 
   0   2  11       22.41       20.45      1.53 o 
   1   2  11      306.35      308.80      4.45 o 
   2   2  11      130.16      123.13      3.24 o 
   3   2  11      170.27      167.78      4.12 o 
   4   2  11      115.21      107.53      3.88 o 
   5   2  11        5.31        5.94      2.28 o 
   6   2  11       15.13       20.74      3.00 o 
   0   3  11       37.13       40.59      2.13 o 
   1   3  11       91.04       94.89      2.92 o 
   2   3  11        1.24        2.27      1.55 o 
   3   3  11      118.82      122.59      3.82 o 
   4   3  11       90.78       77.41      3.56 o 
   5   3  11       25.08       25.34      2.87 o 
   6   3  11        9.35        7.57      2.63 o 
   0   4  11       51.22       58.30      2.74 o 
   1   4  11       86.16       87.71      3.21 o 
   2   4  11      120.97      112.99      3.78 o 
   3   4  11       48.83       40.90      2.90 o 
   4   4  11       52.90       53.81      3.30 o 
   5   4  11       18.29       14.36      2.66 o 
   0   5  11       56.90       53.68      3.07 o 
   1   5  11        2.36        4.20      1.98 o 
   2   5  11       45.82       48.90      2.98 o 
   3   5  11       32.30       33.75      3.10 o 
   4   5  11       18.41       19.61      2.87 o 
   5   5  11        0.86        1.18      2.79 o 
   0   6  11       13.08       13.80      2.41 o 
   1   6  11        0.14       -1.69      1.98 o 
   2   6  11        0.46        0.57      1.97 o 
   3   6  11       22.19       21.21      2.98 o 
   4   6  11       12.88       14.75      3.13 o 
   0   7  11        1.67        2.11      2.45 o 
   1   7  11       18.93       14.81      2.89 o 
   2   7  11       25.15       31.67      3.58 o 
   0   0  12      149.56      143.06      2.90 o 
   1   0  12       17.79       16.31      1.39 o 
   2   0  12       68.06       76.52      2.57 o 
   3   0  12       17.70       20.83      1.80 o 
   4   0  12       29.34       22.27      2.28 o 
   5   0  12        3.58        1.06      2.21 o 
   6   0  12       17.54       16.65      2.88 o 
   0   1  12       20.09       24.37      1.53 o 
   1   1  12       39.60       45.96      1.89 o 
   2   1  12      131.67      122.76      3.14 o 
   3   1  12      102.06       97.85      3.21 o 
   4   1  12       53.35       53.84      2.80 o 
   5   1  12       30.84       27.25      2.73 o 
   6   1  12       26.67       29.39      3.31 o 
   0   2  12       48.27       46.68      2.08 o 
   1   2  12      116.03      118.26      3.01 o 
   2   2  12        4.48        5.18      1.50 o 
   3   2  12      102.65       91.71      3.38 o 
   4   2  12       27.14       29.96      2.69 o 
   5   2  12       20.75       21.83      2.68 o 
   6   2  12        0.38        0.04      2.62 o 
   0   3  12        9.44        7.55      1.61 o 
   1   3  12      444.80      442.52      5.99 o 
   2   3  12      277.80      258.56      4.89 o 
   3   3  12      125.23      131.73      3.91 o 
   4   3  12       21.73       16.69      2.60 o 
   5   3  12       23.75       24.20      2.79 o 
   6   3  12        2.11       -1.44      2.48 o 
   0   4  12       55.03       50.48      2.94 o 
   1   4  12       51.21       48.90      2.73 o 
   2   4  12       46.44       41.40      2.77 o 
   3   4  12       27.86       31.34      2.62 o 
   4   4  12        8.51        9.96      2.53 o 
   5   4  12        6.70        8.33      2.67 o 
   0   5  12        1.59       -0.47      1.89 o 
   1   5  12       63.30       53.36      3.13 o 
   2   5  12       40.30       37.72      2.95 o 
   3   5  12        5.63        8.93      2.49 o 
   4   5  12        7.96       11.78      2.62 o 
   0   6  12        0.84        0.68      2.27 o 
   1   6  12       11.02       12.28      2.46 o 
   2   6  12       18.71       17.58      2.77 o 
   3   6  12       21.29       21.36      3.15 o 
   0   7  12        2.44        3.40      2.34 o 
   1   7  12       12.69       14.68      2.94 o 
   2   7  12       18.14       19.57      3.33 o 
   1   0  13        0.01        0.31      1.04 o 
   2   0  13       38.08       36.87      2.04 o 
   3   0  13       28.07       28.30      2.14 o 
   4   0  13        0.00       -1.17      1.78 o 
   5   0  13       54.89       49.64      3.22 o 
   6   0  13       15.31       19.67      2.96 o 
   0   1  13      306.59      336.95      4.56 o 
   1   1  13      115.04      115.70      2.93 o 
   2   1  13       13.65       13.94      1.71 o 
   3   1  13       25.66       23.72      2.10 o 
   4   1  13       18.82       20.80      2.16 o 
   5   1  13       12.87       13.37      2.49 o 
   6   1  13       19.92       22.21      3.20 o 
   0   2  13      240.67      225.62      4.09 o 
   1   2  13      154.73      149.06      3.47 o 
   2   2  13      146.40      145.02      3.75 o 
   3   2  13       95.66       91.89      3.40 o 
   4   2  13       54.88       56.22      3.13 o 
   5   2  13       24.67       25.36      2.79 o 
   6   2  13       13.61       14.96      2.72 o 
   0   3  13      117.07      107.07      3.28 o 
   1   3  13      133.20      125.48      3.66 o 
   2   3  13       11.40       14.22      2.06 o 
   3   3  13        7.81        7.48      2.07 o 
   4   3  13        4.56        5.25      2.09 o 
   5   3  13       20.64       16.53      2.65 o 
   0   4  13      648.36      623.63      7.98 o 
   1   4  13       58.04       53.14      2.93 o 
   2   4  13       71.25       70.93      3.13 o 
   3   4  13        8.06        9.16      2.14 o 
   4   4  13        9.00        7.81      2.23 o 
   5   4  13        2.13        3.15      2.40 o 
   0   5  13        3.22        2.07      1.98 o 
   1   5  13        0.80        0.27      1.78 o 
   2   5  13       28.45       25.03      2.79 o 
   3   5  13        9.08        5.46      2.44 o 
   4   5  13        7.43        6.55      2.60 o 
   0   6  13        0.10       -1.18      2.03 o 
   1   6  13       10.59        8.09      2.32 o 
   2   6  13        8.55        8.96      2.48 o 
   3   6  13       15.15       17.02      2.94 o 
   0   7  13        2.28        3.21      2.55 o 
   1   7  13        2.23        2.62      2.55 o 
   0   0  14      105.30      122.45      2.95 o 
   1   0  14        8.10        7.79      1.37 o 
   2   0  14       22.81       22.86      1.88 o 
   3   0  14       41.60       40.94      2.62 o 
   4   0  14       18.27       21.04      2.32 o 
   5   0  14       13.83       13.68      2.56 o 
   6   0  14        0.54        0.57      2.38 o 
   0   1  14      368.95      386.27      5.13 o 
   1   1  14        1.26        0.40      1.24 o 
   2   1  14      117.07      122.63      3.40 o 
   3   1  14       24.41       29.68      2.26 o 
   4   1  14        5.29        3.36      1.98 o 
   5   1  14       53.93       53.51      3.40 o 
   6   1  14       28.68       31.93      3.34 o 
   0   2  14      120.21      124.97      3.35 o 
   1   2  14       93.04       87.77      2.93 o 
   2   2  14      163.16      160.04      3.90 o 
   3   2  14       49.30       55.12      2.79 o 
   4   2  14       86.57       93.61      3.89 o 
   5   2  14       20.63       22.16      2.68 o 
   6   2  14        1.02        0.31      2.42 o 
   0   3  14        9.84        8.79      1.94 o 
   1   3  14      397.47      377.85      6.01 o 
   2   3  14       22.53       19.05      2.17 o 
   3   3  14        8.02        7.38      1.98 o 
   4   3  14        7.29        7.99      2.27 o 
   5   3  14       17.04       18.42      2.84 o 
   0   4  14       95.08      103.66      3.71 o 
   1   4  14       21.00       15.80      2.06 o 
   2   4  14       13.90       13.21      2.22 o 
   3   4  14        2.64        1.81      2.14 o 
   4   4  14        2.97        4.75      2.34 o 
   5   4  14        0.06        0.55      2.45 o 
   0   5  14       31.80       34.23      2.88 o 
   1   5  14       42.12       41.63      2.98 o 
   2   5  14       46.10       49.75      3.50 o 
   3   5  14        9.97        8.58      2.48 o 
   4   5  14        1.54        1.21      2.19 o 
   0   6  14        7.04       10.51      2.39 o 
   1   6  14        2.76        2.41      2.34 o 
   2   6  14        4.88        7.72      2.42 o 
   3   6  14       11.73       14.25      2.99 o 
   0   7  14        5.82        4.94      2.70 o 
   1   7  14        0.06        1.19      2.71 o 
   1   0  15      128.80      128.88      3.38 o 
   2   0  15       52.81       53.21      2.52 o 
   3   0  15      256.17      263.88      5.28 o 
   4   0  15       27.39       31.55      2.65 o 
   5   0  15        0.27        0.21      2.01 o 
   6   0  15        9.14        6.48      2.64 o 
   0   1  15        4.30        4.70      1.48 o 
   1   1  15       92.88       89.65      2.91 o 
   2   1  15      122.25      124.87      3.49 o 
   3   1  15       42.75       42.13      2.74 o 
   4   1  15      103.31      101.49      4.03 o 
   5   1  15       22.30       23.92      2.79 o 
   6   1  15        5.59        3.07      2.73 o 
   0   2  15       38.07       34.55      2.29 o 
   1   2  15       38.94       41.78      2.35 o 
   2   2  15      170.19      167.39      4.20 o 
   3   2  15       47.92       47.70      2.85 o 
   4   2  15       76.42       67.06      3.58 o 
   5   2  15        1.40        0.86      2.34 o 
   6   2  15        1.51       -0.05      2.46 o 
   0   3  15       72.30       68.51      3.01 o 
   1   3  15      408.94      365.74      6.16 o 
   2   3  15        4.77        4.07      1.80 o 
   3   3  15       69.31       66.23      3.39 o 
   4   3  15       39.85       37.96      2.93 o 
   5   3  15       31.41       38.82      3.43 o 
   0   4  15        1.19        2.77      1.77 o 
   1   4  15       36.10       36.63      2.73 o 
   2   4  15       31.04       34.11      2.84 o 
   3   4  15       31.80       36.45      2.92 o 
   4   4  15        7.25        7.94      2.39 o 
   5   4  15        1.36        2.37      2.48 o 
   0   5  15        9.06       12.30      2.36 o 
   1   5  15        8.37        6.27      2.18 o 
   2   5  15        6.18        7.91      2.35 o 
   3   5  15       10.06        9.29      2.73 o 
   4   5  15       12.56       14.09      2.84 o 
   0   6  15        1.68        2.13      2.21 o 
   1   6  15       16.99       20.25      3.05 o 
   2   6  15        0.53        1.26      2.40 o 
   3   6  15        1.05        0.61      2.85 o 
   0   0  16      177.18      172.74      3.75 o 
   1   0  16       10.27        9.29      1.64 o 
   2   0  16        7.68        9.19      1.89 o 
   3   0  16      262.56      259.60      5.46 o 
   4   0  16        0.46        0.80      1.87 o 
   5   0  16        3.26        3.19      2.36 o 
   6   0  16        5.86        3.01      2.57 o 
   0   1  16      119.63      123.71      3.36 o 
   1   1  16       25.84       26.11      2.07 o 
   2   1  16       98.02       95.06      3.42 o 
   3   1  16       33.50       37.48      2.54 o 
   4   1  16       52.30       46.36      3.18 o 
   5   1  16        6.37        5.79      2.51 o 
   6   1  16        0.11        0.19      2.48 o 
   0   2  16      312.12      296.88      5.13 o 
   1   2  16       82.18       80.92      3.08 o 
   2   2  16      223.57      215.47      4.83 o 
   3   2  16       72.95       72.44      3.49 o 
   4   2  16       17.91       18.59      2.64 o 
   5   2  16       18.56       20.58      2.74 o 
   0   3  16        0.59        2.07      1.81 o 
   1   3  16       56.85       60.25      2.93 o 
   2   3  16       63.39       55.48      3.04 o 
   3   3  16       18.42       16.46      2.37 o 
   4   3  16       25.28       27.04      2.91 o 
   5   3  16        4.71        4.98      2.68 o 
   0   4  16       50.10       56.41      3.19 o 
   1   4  16       14.79       11.83      2.23 o 
   2   4  16       84.65       72.81      3.60 o 
   3   4  16       16.83       21.54      2.63 o 
   4   4  16        6.99        8.90      2.57 o 
   0   5  16       34.61       36.28      2.96 o 
   1   5  16        8.85       12.41      2.34 o 
   2   5  16        4.79        2.99      2.24 o 
   3   5  16       13.24       15.56      3.00 o 
   4   5  16        6.22        6.67      2.57 o 
   0   6  16        0.18        0.20      2.21 o 
   1   6  16       37.66       35.30      3.32 o 
   2   6  16       12.59       13.50      2.79 o 
   1   0  17        6.93        4.41      1.50 o 
   2   0  17       51.73       52.43      2.73 o 
   3   0  17       81.26       87.07      3.78 o 
   4   0  17        2.98        5.35      1.98 o 
   5   0  17        4.41        4.40      2.21 o 
   0   1  17       79.38       85.27      3.04 o 
   1   1  17      167.37      156.24      3.96 o 
   2   1  17      185.22      173.34      4.50 o 
   3   1  17        4.79        5.40      1.93 o 
   4   1  17       57.56       52.90      3.31 o 
   5   1  17        0.46        2.19      2.20 o 
   0   2  17       35.83       35.99      2.52 o 
   1   2  17       47.52       54.90      2.82 o 
   2   2  17       15.91       13.69      2.12 o 
   3   2  17       49.79       52.62      3.04 o 
   4   2  17       11.37       10.76      2.30 o 
   5   2  17        3.25        6.61      2.40 o 
   0   3  17      186.71      176.41      4.53 o 
   1   3  17       25.28       19.24      2.32 o 
   2   3  17        6.23        7.78      2.07 o 
   3   3  17       15.92       13.19      2.32 o 
   4   3  17       15.42       13.09      2.59 o 
   5   3  17       33.54       34.03      3.46 o 
   0   4  17       28.54       23.20      2.42 o 
   1   4  17        0.79       -0.72      1.73 o 
   2   4  17        8.37        8.25      2.35 o 
   3   4  17        7.00        8.09      2.67 o 
   4   4  17       40.52       46.02      3.59 o 
   0   5  17       10.26       14.55      2.46 o 
   1   5  17        1.73        1.50      2.13 o 
   2   5  17       32.40       32.84      3.24 o 
   3   5  17       14.63       17.20      2.88 o 
   0   6  17        3.48        6.31      2.32 o 
   1   6  17        7.28        6.60      2.57 o 
   2   6  17       17.72       18.51      3.24 o 
   0   0  18      267.52      253.59      4.89 o 
   1   0  18        0.02        0.23      1.65 o 
   2   0  18      151.39      152.51      4.31 o 
   3   0  18       33.09       35.15      2.91 o 
   4   0  18        1.29        0.82      2.14 o 
   5   0  18        3.84        4.41      2.34 o 
   0   1  18        3.36        6.29      1.76 o 
   1   1  18      107.46      108.63      3.65 o 
   2   1  18       43.82       46.44      2.93 o 
   3   1  18       31.64       27.27      2.63 o 
   4   1  18        7.51        6.20      2.23 o 
   5   1  18       10.45        9.16      2.65 o 
   0   2  18       43.93       35.21      2.52 o 
   1   2  18      193.19      189.70      4.64 o 
   2   2  18        3.45        2.28      1.92 o 
   3   2  18       13.27       15.35      2.31 o 
   4   2  18        9.84       11.10      2.40 o 
   5   2  18        9.70       10.34      2.63 o 
   0   3  18        4.92        1.90      1.87 o 
   1   3  18       50.86       52.77      3.07 o 
   2   3  18        5.33        4.46      2.07 o 
   3   3  18       30.63       34.57      2.88 o 
   4   3  18        0.10       -0.24      2.14 o 
   5   3  18       22.33       21.40      3.29 o 
   0   4  18        3.82        3.49      2.10 o 
   1   4  18       19.88       16.96      2.43 o 
   2   4  18        4.17        6.24      2.29 o 
   3   4  18        2.02        2.09      2.32 o 
   4   4  18       72.86       93.30      4.56 o 
   0   5  18        0.70       -0.26      2.07 o 
   1   5  18        0.38        0.23      2.11 o 
   2   5  18       35.01       39.86      3.45 o 
   3   5  18       28.46       28.86      3.36 o 
   0   6  18        2.89        2.31      2.21 o 
   1   6  18        2.36        1.67      2.56 o 
   2   6  18        2.09        3.95      2.77 o 
   1   0  19       98.62       95.85      3.47 o 
   2   0  19       91.67       80.02      3.74 o 
   3   0  19       92.86       96.42      3.97 o 
   4   0  19       10.95        8.99      2.30 o 
   5   0  19        1.92        0.46      2.22 o 
   0   1  19      170.06      164.53      4.11 o 
   1   1  19      263.27      244.20      5.26 o 
   2   1  19        2.42        4.45      1.94 o 
   3   1  19        7.14        9.67      2.17 o 
   4   1  19        1.07        1.69      2.17 o 
   5   1  19        0.58       -0.16      2.40 o 
   0   2  19       96.48       92.10      3.67 o 
   1   2  19        1.27        4.40      2.02 o 
   2   2  19       19.58       19.57      2.40 o 
   3   2  19        7.52       11.60      2.23 o 
   4   2  19        4.20        3.95      2.34 o 
   5   2  19        8.66        8.48      2.59 o 
   0   3  19        0.15        1.89      1.75 o 
   1   3  19       34.84       34.16      2.65 o 
   2   3  19       29.76       30.33      2.68 o 
   3   3  19        8.26        7.89      2.41 o 
   4   3  19       13.01       18.34      2.74 o 
   0   4  19       29.88       31.08      2.92 o 
   1   4  19       13.41       15.06      2.46 o 
   2   4  19       17.54       15.09      2.45 o 
   3   4  19       33.29       37.09      3.08 o 
   4   4  19       33.46       38.44      3.71 o 
   0   5  19        0.02        0.58      2.18 o 
   1   5  19        0.66        0.61      2.22 o 
   2   5  19       24.19       18.04      3.04 o 
   3   5  19       16.58       20.98      3.36 o 
   0   6  19        3.51        4.61      2.48 o 
   1   6  19       10.32       13.40      2.91 o 
   0   0  20        0.00       -0.78      1.67 o 
   1   0  20        0.02       -1.44      1.70 o 
   2   0  20      182.02      181.82      5.04 o 
   3   0  20       36.80       37.24      3.23 o 
   4   0  20        0.01        0.09      1.89 o 
   5   0  20        0.00        0.53      2.36 o 
   0   1  20       33.75       30.32      2.42 o 
   1   1  20       18.84       21.03      2.40 o 
   2   1  20       77.61       72.85      3.58 o 
   3   1  20       22.95       24.50      2.84 o 
   4   1  20        8.77        6.99      2.44 o 
   5   1  20        7.26       10.05      2.69 o 
   0   2  20      171.61      163.17      4.56 o 
   1   2  20        6.26        7.28      2.03 o 
   2   2  20       33.33       40.83      3.00 o 
   3   2  20       17.14       17.82      2.52 o 
   4   2  20       15.67       21.00      2.77 o 
   5   2  20        0.86        1.14      2.27 o 
   0   3  20        8.47       10.82      2.15 o 
   1   3  20        6.31        7.55      1.99 o 
   2   3  20       12.40       10.37      2.34 o 
   3   3  20       18.57       19.96      3.20 o 
   4   3  20        4.11        4.02      2.33 o 
   0   4  20       16.72       17.67      2.57 o 
   1   4  20        5.00        5.94      2.18 o 
   2   4  20        9.63        8.43      2.40 o 
   3   4  20       27.85       23.77      3.21 o 
   4   4  20       20.75       21.63      3.28 o 
   0   5  20        0.14        0.99      2.14 o 
   1   5  20       20.06       20.33      3.04 o 
   2   5  20       17.94       16.76      3.05 o 
   1   0  21       88.28       83.44      3.47 o 
   2   0  21      109.14      106.91      4.34 o 
   3   0  21        0.45        1.96      2.40 o 
   4   0  21        1.96        0.35      2.10 o 
   5   0  21        7.49       10.90      2.60 o 
   0   1  21        1.89        5.79      1.76 o 
   1   1  21       52.64       48.49      3.03 o 
   2   1  21       62.33       66.77      3.49 o 
   3   1  21       62.86       69.77      3.78 o 
   4   1  21       11.28       12.11      2.46 o 
   5   1  21        3.24        4.11      2.42 o 
   0   2  21        6.36        4.61      2.01 o 
   1   2  21       10.60       10.60      2.12 o 
   2   2  21       13.64       13.66      2.43 o 
   3   2  21       22.64       26.12      2.92 o 
   4   2  21       22.00       21.85      2.91 o 
   0   3  21       29.73       30.09      2.73 o 
   1   3  21       67.44       67.39      3.49 o 
   2   3  21        6.05        5.13      2.12 o 
   3   3  21        2.81        3.05      2.49 o 
   4   3  21        0.62        2.42      2.79 o 
   0   4  21       10.25        8.27      2.40 o 
   1   4  21       53.60       50.64      3.48 o 
   2   4  21       12.47       15.10      2.80 o 
   3   4  21       17.60       19.27      3.14 o 
   0   5  21        1.00       -1.97      2.62 o 
   1   5  21        0.78        1.67      2.40 o 
   2   5  21        1.95        2.05      2.67 o 
   0   0  22       21.53       22.09      2.40 o 
   1   0  22       55.31       47.86      3.05 o 
   2   0  22        0.53        0.44      2.35 o 
   3   0  22       56.88       62.24      3.57 o 
   4   0  22        4.52        6.03      2.28 o 
   0   1  22       37.88       35.60      2.67 o 
   1   1  22       32.62       31.08      2.66 o 
   2   1  22        5.45        4.58      2.22 o 
   3   1  22       25.02       21.13      2.87 o 
   4   1  22        1.85        1.34      2.50 o 
   0   2  22        0.04       -0.07      1.97 o 
   1   2  22        3.37        1.56      2.01 o 
   2   2  22       37.36       38.82      3.07 o 
   3   2  22       30.87       28.81      2.98 o 
   4   2  22       21.51       22.66      3.08 o 
   0   3  22        0.97        3.07      2.21 o 
   1   3  22       21.73       20.42      2.65 o 
   2   3  22        4.30        5.63      2.21 o 
   3   3  22        2.02        2.79      2.66 o 
   4   3  22       10.72        9.13      2.91 o 
   0   4  22        4.50        5.63      2.34 o 
   1   4  22       40.96       44.21      3.54 o 
   2   4  22        0.01        0.05      2.22 o 
   3   4  22        0.90       -0.52      2.73 o 
   0   5  22      174.17      178.64      6.19 o 
   1   5  22       22.71       19.23      3.26 o 
   1   0  23       84.18       79.66      3.76 o 
   2   0  23        1.78        1.21      2.45 o 
   3   0  23        4.08        3.28      2.62 o 
   4   0  23        3.28        4.09      2.48 o 
   0   1  23       50.23       50.75      3.09 o 
   1   1  23        9.87       10.00      2.13 o 
   2   1  23        5.77        6.82      2.35 o 
   3   1  23       28.93       33.32      3.39 o 
   4   1  23       36.10       36.38      3.32 o 
   0   2  23        2.10        4.92      2.09 o 
   1   2  23        7.80        8.09      2.12 o 
   2   2  23        6.57        6.10      2.46 o 
   3   2  23        5.93        7.74      2.62 o 
   4   2  23       29.28       28.61      3.35 o 
   0   3  23        5.04        4.96      2.14 o 
   1   3  23       26.32       26.42      2.78 o 
   2   3  23       35.95       35.00      3.30 o 
   3   3  23        6.69        3.94      2.70 o 
   0   4  23       31.85       33.07      3.46 o 
   1   4  23       13.33       15.76      2.76 o 
   2   4  23       14.23       14.85      2.93 o 
   0   5  23        0.00        1.95      3.11 o 
   1   5  23       15.52       16.37      3.22 o 
   0   0  24        9.20       10.99      2.29 o 
   1   0  24        2.13        2.96      2.27 o 
   2   0  24      186.01      200.73      5.79 o 
   3   0  24       20.70       24.43      3.37 o 
   4   0  24       12.31       13.07      2.74 o 
   0   1  24       37.74       32.52      2.92 o 
   1   1  24       23.08       22.57      2.52 o 
   2   1  24       19.57       16.05      2.67 o 
   3   1  24        3.52        5.65      2.92 o 
   4   1  24        2.84        4.45      2.79 o 
   0   2  24       12.28       13.15      2.68 o 
   1   2  24       10.26        7.12      2.42 o 
   2   2  24        4.31        5.52      2.46 o 
   3   2  24        0.64        0.29      2.39 o 
   0   3  24        2.90        3.41      2.27 o 
   1   3  24        1.82        1.55      2.17 o 
   2   3  24        4.46        2.70      2.76 o 
   3   3  24        9.33        9.27      3.00 o 
   0   4  24       96.52      109.09      5.00 o 
   1   4  24       11.98       13.77      3.05 o 
   2   4  24        1.33       -0.73      2.92 o 
   1   0  25       11.51       10.62      2.39 o 
   2   0  25        8.41        4.95      3.26 o 
   3   0  25       63.47       56.95      4.28 o 
   0   1  25       27.94       30.01      2.89 o 
   1   1  25       11.56       10.06      2.35 o 
   2   1  25       40.48       39.19      3.53 o 
   3   1  25       46.99       47.80      3.94 o 
   0   2  25        3.75        3.11      2.37 o 
   1   2  25        6.43        7.78      2.49 o 
   2   2  25        0.93        0.72      2.32 o 
   3   2  25       17.49       18.84      3.15 o 
   0   3  25        1.96        0.94      2.28 o 
   1   3  25        9.23       10.24      2.61 o 
   2   3  25       20.06       18.88      3.12 o 
   0   4  25       17.26       18.60      2.99 o 
   1   4  25       29.16       31.67      3.55 o 
   0   0  26       31.25       34.61      3.19 o 
   1   0  26       30.35       31.78      3.11 o 
   2   0  26       67.66       68.90      4.24 o 
   3   0  26        1.36        0.67      2.61 o 
   0   1  26        9.50       12.00      2.47 o 
   1   1  26       16.13       14.51      2.63 o 
   2   1  26       19.90       19.87      3.02 o 
   3   1  26        6.55        5.37      2.87 o 
   0   2  26       14.09       14.50      2.85 o 
   1   2  26        1.62        1.45      2.23 o 
   2   2  26        0.40       -0.69      2.24 o 
   3   2  26        4.68        3.77      2.85 o 
   0   3  26        0.49        0.29      2.44 o 
   1   3  26        1.66        3.88      2.39 o 
   2   3  26        1.59        5.15      2.62 o 
   1   0  27       49.91       49.43      3.68 o 
   2   0  27       12.38       14.42      3.11 o 
   3   0  27        0.85       -0.81      2.88 o 
   0   1  27       21.86       23.44      3.04 o 
   1   1  27       32.00       32.93      3.30 o 
   2   1  27        1.81        2.68      2.54 o 
   0   2  27        6.85        5.88      2.77 o 
   1   2  27        6.43        6.31      2.47 o 
   2   2  27        6.17        4.75      2.90 o 
   0   3  27        0.16        0.78      2.48 o 
   1   3  27        4.20        7.37      2.69 o 
   0   0  28        0.44        0.77      2.31 o 
   1   0  28        2.00        1.24      2.66 o 
   2   0  28        1.19        1.83      2.79 o 
   0   1  28        6.77        7.55      2.45 o 
   1   1  28       12.94       14.27      2.80 o 
   2   1  28        1.25        0.66      2.43 o 
   0   2  28        1.09        2.94      2.67 o 
   1   2  28       11.66       13.30      2.81 o 
   1   0  29        4.12        2.82      2.75 o 
   0   1  29       17.95       21.38      3.25 o 
   1   1  29       18.38       20.81      3.16 o 
                                                 
